# Supplementary material for: Effect of scaffold elasticity on the gene expression of annulus fibrosus-derived stem cells
Source: Data Brief. 2015 Nov 21;5:1007–14. doi: 10.1016/j.dib.2015.11.028 (PMC4689116; doi:10.1016/j.dib.2015.11.028)
Supplement: Supplementary file 1 — Supplementary material [file mmc1.zip]

Archive with 1 entries (1 files):
- Conflict of interest forms of all authors.rar
